# Supplementary material for: PubChem3D: Similar conformers
Source: J Cheminform. 2011 May 9;3:13. doi: 10.1186/1758-2946-3-13 (PMC3120778; doi:10.1186/1758-2946-3-13)
Supplement: Additional file 1 — List of PubChem Compound identifiers (CIDs) that were neighbored using different counts of diverse conformers per compound. [file 1758-2946-3-13-S1.TXT]

49787012
46936934
46936732
46936553
46936184
46931009
46926274
46839354
689043
688036
688025
688020
683563
676166
671690
667493
667490
667484
667477
667476
667468
667467
667466
666418
657298
657262
657255
657237
657220
656958
656804
656742
656717
656705
656668
656665
656655
656629
656604
656583
656580
656575
656516
656511
656407
644210
644209
644169
644104
644073
644020
644006
643976
643941
643753
643732
643606
643460
641681
641659
641635
641624
641602
641266
640429
638877
638678
638314
638281
638278
638034
637775
637628
637623
637579
637577
637568
637563
637552
637542
637511
637126
636970
636822
636750
636689
636405
636403
636398
636397
636374
626783
614888
612084
610479
609483
522750
508500
501254
494348
493570
492456
490561
490428
485851
480953
480764
475320
475319
473565
472335
470999
464205
462371
461128
460612
458027
457964
457954
457825
456832
456601
456569
456557
456309
456255
456201
454858
454202
454194
452705
452548
452545
452261
451714
451705
451668
451364
450503
449726
449459
449241
449171
449093
448799
448537
448222
448042
448013
447884
447587
447545
447199
446987
446727
446598
446556
446541
446495
446220
446157
446156
446155
445858
445629
445421
445354
445226
445156
445154
445114
444960
444795
444732
444266
444254
444150
444036
444031
444025
444022
444020
444008
443980
443958
443955
443951
443943
443936
443884
443879
443872
443869
443831
443719
443600
443586
443422
443408
443407
443406
443405
443388
443385
443380
443375
443289
442965
442534
442530
442514
442424
442292
442108
442034
442021
441975
441853
441852
441794
441462
441457
441404
441401
441383
441350
441341
441336
441335
441314
441306
441300
441290
441289
441278
441240
441199
441184
441145
441130
441074
441073
441071
440946
440910
440667
440623
440317
440121
440018
440005
439917
439763
439693
439647
439533
439530
439503
439501
439487
439369
439352
439299
439280
439260
439246
439176
431850
426666
405378
400772
393595
387316
369976
369312
368016
345512
327044
320930
312145
304590
298076
294641
293508
293208
291966
290120
287180
285033
277379
275501
275196
275182
272106
270967
262535
261261
259846
259331
259329
257726
255968
254765
254759
253602
251643
250948
249980
247839
247704
247175
244809
243193
241572
240964
239525
236702
235905
231224
230886
229860
229455
229295
229021
228570
228491
222786
222757
222548
222528
222285
222284
221071
220401
219203
219090
219077
219024
216239
214321
213056
213039
213022
211207
210320
208908
205586
204105
203443
198716
197060
193653
192943
192314
191833
190570
189821
189739
189729
189562
189556
186907
186829
183797
183134
180629
180628
180081
178132
178077
177120
176870
176408
176265
175915
175805
175594
173685
171548
171092
170300
170012
169870
169371
168928
168871
168213
167909
166585
165627
165580
165534
164912
164853
164781
164779
164739
164676
163122
162381
162265
161176
160419
160355
159655
159325
159324
158781
158540
158397
157946
157922
157355
156531
156391
156333
155578
154575
154417
154269
154101
153999
153941
152951
152946
152639
152165
151194
151174
151172
151170
151166
151165
151115
150610
150311
150172
149793
149755
149436
149096
148211
148189
148138
147253
146570
146361
137324
135548
135411
135260
135018
134740
134601
134551
134506
134495
134044
134019
134018
133633
133089
132933
132862
132519
132387
131938
131705
131601
131536
130881
130699
130611
130606
130391
130313
130021
129863
129211
129198
127676
127151
126941
124985
124984
124087
124007
123990
123988
123985
123982
123981
123969
123964
123936
123925
123920
123879
123868
123866
123865
123853
123839
123831
123825
123813
123808
123804
123775
123771
123766
123756
123723
123719
123713
123703
123700
123696
123695
123692
123684
123682
123674
123664
123663
123662
123653
123631
123630
123619
123613
123606
123600
122843
122337
122336
122335
122334
122327
122324
122297
122295
122292
122282
122272
122267
122265
122262
122259
122235
122214
122187
122182
122180
122179
122153
122139
122130
122126
122123
122115
122114
122077
122067
122042
122038
122031
122029
122027
122023
122016
122015
122010
122009
122006
122003
122000
121994
121973
121965
121963
121957
121955
121949
121940
121931
121930
121928
121926
121925
121919
121918
121903
121892
121891
121881
121878
121875
121874
121871
121868
121865
121846
121841
121834
121830
121750
121578
121515
121249
120738
119959
119828
119607
119593
119590
119575
119570
119553
119545
119544
119461
119411
119380
119376
119365
119353
119350
119349
119339
119331
119305
119303
119286
119207
119198
119194
119182
119163
119146
119081
119070
119054
119043
119033
119032
119031
117909
115369
115359
115355
115347
115293
115248
115239
115223
115212
115210
115205
115196
115185
115184
115175
115163
115113
115107
115100
115089
115086
115002
114997
114992
114978
114948
114924
114917
114894
114886
114876
114844
114813
114811
114810
114777
114774
114750
114739
114683
114681
112845
112325
110992
110635
110634
108223
108220
108213
108189
108185
108152
108144
108138
108137
108092
108089
108059
108043
108037
108022
107968
107970
107971
107984
108018
108000
107995
107994
107992
107985
107950
107930
107926
107924
107905
107903
107902
107881
107841
107838
107812
107807
107805
107782
107780
107778
107765
107754
107729
107715
107706
107704
107699
107686
107680
107678
107670
107650
107509
106140
105111
105107
105104
105102
105089
105066
105056
105049
105037
105015
105009
105008
105000
104999
104994
104983
104973
104954
104953
104947
104946
104943
104937
104934
104916
104904
104903
104901
104895
104888
104880
104865
104858
104845
104843
104842
104841
104838
104822
104817
104807
104794
104787
104781
104772
104766
104764
104762
104758
104756
104753
104751
104744
104739
101771
101726
101616
101513
100708
100682
100669
100651
100598
100594
100516
100472
100427
100299
100154
100094
99681
99562
99558
99479
98487
97370
97297
97226
96849
96839
96563
96400
96369
96368
95014
94442
94437
93861
93577
93504
93313
93302
93159
93082
92974
92943
92910
92787
92786
92766
92759
92729
92627
92411
92400
92381
92341
92324
92266
92253
92249
92222
92136
92112
92092
91773
91769
91767
91706
91670
91660
91649
91643
91636
91621
91610
91562
91557
91553
91541
91519
91518
91503
91494
91474
91469
91462
91460
91438
91270
90454
90363
89962
89657
89594
89105
88747
88735
88527
88389
87934
87653
86484
86472
86418
86322
86101
85337
84998
84703
84672
84621
84571
84000
83954
83933
83898
83511
83273
83156
82755
82320
82178
82153
82148
82146
82143
82084
81530
81225
80668
79025
78795
78168
78159
77993
77992
77991
77918
77804
77157
76818
76806
76765
76742
76181
75919
75420
74989
74506
74358
73961
73949
73928
73802
73680
73665
73632
73537
73400
73397
73364
73333
73214
73180
73124
73115
73094
73078
73041
72968
72828
72812
72503
72501
72493
72476
72452
72440
72430
72425
72404
72402
72393
72344
72340
72327
72307
72303
72301
72300
72287
72271
72258
72253
72214
72187
72185
72172
72162
72155
72116
72098
72075
72055
72027
72022
72004
71992
71969
71960
71927
71825
71771
71768
71766
71754
71741
71736
71655
71650
71616
71485
71449
71415
71414
71398
71392
71386
71384
71329
71320
71310
71307
71264
71263
71252
71246
71244
71222
71219
71203
71191
71188
71184
71158
71157
71153
71141
71128
71120
71113
71068
70882
70684
70297
70223
69256
68942
68917
68911
68909
68908
68884
68876
68873
68869
68865
68861
68848
68844
68827
68822
68804
68784
68781
68778
68771
68760
68749
68741
68740
68736
68712
68706
68682
68617
68614
68604
68591
68555
68476
68424
68368
68352
68296
68289
68037
67973
67955
67643
67598
67540
67149
66991
66644
66414
66408
66377
66359
66265
66249
65999
65998
65986
65981
65966
65957
65944
65941
65929
65921
65914
65913
65910
65906
65889
65885
65872
65869
65859
65856
65853
65833
65825
65820
65808
65807
65781
65777
65772
65762
65755
65752
65750
65718
65709
65682
65679
65664
65663
65655
65637
65628
65526
65499
65493
65492
65482
65457
65450
65412
65407
65394
65373
65368
65357
65351
65309
65279
65261
65241
65237
65218
65211
65191
65182
65181
65157
65149
65137
65131
65130
65126
65118
65115
65110
65108
65107
65093
65079
65077
65076
65067
65066
65064
65056
65050
65049
65044
65028
65027
65016
65015
65013
65005
65002
64993
64991
64988
64982
64972
64971
64961
64951
64949
64945
64778
64766
64715
64689
64377
64287
64143
64139
63103
63090
63041
63021
63019
63006
62929
62976
62959
62956
62852
62829
62751
62389
62344
62275
62274
62258
62156
61975
61791
61739
61585
61389
61336
61253
61215
61021
60961
60957
60956
60953
60947
60943
60937
60923
60921
60919
60871
60863
60860
60857
60855
60854
60852
60846
60843
60840
60838
60835
60825
60823
60815
60809
60803
60795
60789
60786
60785
60784
60778
60774
60773
60768
60750
60726
60712
60700
60674
60663
60651
60648
60613
60612
60608
60606
60561
60464
60417
60203
60198
60184
60172
60164
60149
60026
59868
59757
59227
58505
58144
57697
57533
57469
57363
57347
57267
57242
57175
57050
57030
57026
56971
56339
56330
56069
56032
55918
55748
55717
55710
55652
55483
55482
55473
55456
55390
55245
55256
55263
55293
55285
55216
55197
55191
54929
54897
54892
54841
54786
54746
54687
54569
54562
54477
54454
54445
54385
54369
54343
53802
53744
53708
53569
53555
53462
53424
53421
53389
53359
53276
53232
53230
53174
53084
53025
53001
52997
51794
51717
51710
51701
51683
51634
51605
51550
51263
51081
51040
51039
50961
50958
50942
50599
50515
50313
50312
50294
50287
50248
50192
50153
49971
49970
49381
48126
47965
47866
47811
47795
47751
47641
47608
47576
47528
47510
47491
47455
47445
47318
47317
47289
45414
44668
44571
44564
44463
44374
44259
44187
44093
44073
43859
43815
43708
43672
43594
43507
43371
43345
43264
43231
43158
43157
43079
42923
42890
42884
42723
42616
42396
42107
42016
42008
41946
41867
41782
41781
41693
41684
41574
41428
41376
41214
41206
41109
40973
40915
40813
40692
40632
40585
40539
40470
40463
40305
40159
40119
40113
40065
40000
39981
39965
39929
39928
39836
39800
39765
39562
39484
39468
39214
39186
39185
39184
39042
38853
38503
38479
38409
38103
38072
38052
37993
37783
37768
37720
37632
37542
37517
37464
37459
37396
37384
37336
37264
37261
37207
37165
36921
36679
36462
36354
36324
36294
36283
36273
36143
36131
36119
35802
35781
35775
35455
35375
35370
34870
34768
34750
34633
34592
34536
34526
34457
34367
34359
34312
34231
34210
34192
34040
33887
33776
33775
33743
33741
33630
33625
33624
33613
33572
33488
33478
33344
33309
33255
33184
33176
33042
33039
33036
32893
32798
32756
32414
32176
32064
31703
31677
31645
31640
31635
31593
31553
31549
31508
31475
31423
31411
31404
31402
31401
31382
31378
31374
31373
31357
31348
31347
31316
31315
31307
31264
31254
31236
31200
31101
31072
30976
30964
30951
30949
30844
30843
30773
30751
30699
30652
30602
30479
30323
30131
29622
29569
29566
29435
29393
29327
29321
29145
29112
28871
28864
28780
28718
28693
28467
28417
28329
28281
28263
28241
28032
27982
27873
27812
27775
27661
27501
27447
27413
27400
27375
27200
26987
26951
26934
26888
26879
26757
26618
26596
26388
26259
26248
26172
26133
26124
25948
25805
25774
25742
25738
25674
25495
25474
25447
25429
25419
25382
25295
25249
25215
25188
25051
25043
25015
24823
24777
24775
24750
24726
24602
24526
24466
24405
24404
24365
24360
24341
24066
23831
23830
23736
23606
23497
23403
23205
23167
23017
23009
22880
22544
22469
22425
22206
22174
22128
21954
21907
21876
21826
21800
21722
21704
21700
21694
21389
21387
21319
21307
21233
21171
21163
21138
21109
21102
21087
20977
20864
20628
20469
20279
20039
19928
19910
19909
19861
19732
19649
19529
19493
19427
19186
19150
19090
19080
19003
18989
18794
18730
18635
18381
18343
18283
18230
18087
17925
17869
17604
17596
17534
17520
17507
17477
17410
17347
17331
17271
17198
17134
17076
16960
16923
16850
16805
16779
16754
16752
16741
16726
16653
16623
16590
16547
16533
16490
16389
16380
16363
16362
16351
16315
16248
16247
16231
16229
16124
16078
16043
16028
15965
15939
15914
15910
15787
15730
15625
15541
15532
15463
15443
15433
15413
15387
15376
15331
15209
15139
15130
15078
15025
15020
15004
14978
14957
14933
14749
14530
14385
14296
14251
14223
14129
14090
14052
14046
14039
13986
13916
13838
13807
13804
13791
13789
13769
13765
13751
13738
13730
13726
13712
13709
13643
13588
13583
13551
13542
13505
13462
13450
13362
13313
13308
13205
13192
13157
13152
13138
13129
13116
13109
13044
12967
12958
12901
12894
12835
12717
12704
12699
12679
12650
12604
12597
12586
12565
12555
12544
12492
12450
12283
12251
12228
12200
12132
12130
12124
12035
12028
12001
11974
11937
11855
11831
11824
11687
11683
11617
11579
11490
11400
11380
11367
11352
11333
11295
11293
11289
11273
11257
11207
11169
11167
11151
11108
11106
11077
11049
11047
11037
11016
10996
10958
10917
10836
10800
10783
10757
10742
10731
10713
10658
10638
10635
10634
10631
10624
10611
10607
10569
10531
10509
10461
10439
10436
10393
10367
10342
10341
10327
10303
10297
10275
10267
10257
10255
10237
10236
10230
10228
10219
10208
10206
10205
10187
10180
10168
10154
10141
10140
10133
10114
10101
10100
10007
9965
9958
9955
9904
9903
9880
9878
9873
9863
9782
9777
9723
9705
9681
9677
9669
9651
9650
9642
9625
9589
9564
9528
9502
9500
9458
9444
9419
9417
9416
9403
9400
9395
9389
9383
9346
9335
9331
9330
9324
9321
9308
9294
9284
9270
9237
9231
9183
9177
9154
9136
9134
9119
9062
9053
9051
9049
9047
9046
9037
9015
8987
8982
8969
8965
8956
8897
8823
8821
8819
8814
8808
8789
8778
8773
8768
8758
8754
8730
8711
8646
8640
8614
8612
8607
8594
8567
8554
8534
8522
8490
8482
8461
8449
8441
8417
8378
8376
8371
8370
8295
8293
8273
8272
8269
8268
8249
8226
8223
8182
8158
8153
8111
8103
8082
8058
8035
8024
8019
7971
7969
7954
7913
7902
7855
7845
7814
7741
7700
7582
7577
7573
7547
7533
7526
7516
7510
7502
7497
7490
7489
7487
7479
7472
7456
7454
7436
7410
7381
7370
7355
7348
7340
7333
7302
7289
7261
7242
7239
7204
7187
7176
7175
7127
7108
7107
7102
7099
7096
7095
7090
7070
7057
7028
7019
7017
7014
7013
6989
6981
6954
6942
6914
6912
6891
6883
6869
6857
6854
6853
6849
6843
6838
6806
6795
6763
6759
6758
6755
6753
6741
6735
6730
6726
6720
6695
6675
6674
6669
6658
6634
6629
6623
6613
6607
6603
6585
6581
6575
6542
6518
6514
6503
6497
6496
6489
6478
6477
6473
6468
6466
6455
6451
6450
6446
6436
6432
6423
6421
6400
6397
6380
6371
6359
6358
6354
6351
6339
6338
6337
6325
6323
6319
6305
6303
6301
6300
6294
6292
6291
6279
6270
6256
6255
6254
6253
6251
6249
6245
6244
6237
6235
6234
6233
6231
6230
6223
6216
6215
6214
6213
6212
6199
6197
6196
6194
6184
6168
6167
6166
6163
6134
6129
6115
6113
6112
6103
6098
6094
6093
6089
6087
6077
6058
6054
6053
6051
6049
6047
6046
6041
6037
6035
6034
6032
6025
6024
6020
6013
6010
6008
6005
6001
6000
5999
5991
5988
5987
5983
5977
5971
5959
5955
5944
5936
5921
5918
5917
5910
5906
5905
5904
5901
5897
5895
5894
5891
5889
5881
5878
5877
5876
5875
5870
5865
5859
5858
5857
5852
5850
5834
5833
5832
5826
5820
5816
5802
5799
5798
5794
5790
5785
5780
5775
5773
5770
5767
5761
5757
5755
5754
5753
5746
5745
5744
5743
5736
5734
5733
5732
5724
5723
5722
5719
5717
5712
5709
5707
5706
5704
5699
5694
5684
5681
5663
5641
5640
5639
5625
5610
5590
5587
5585
5583
5578
5577
5576
5569
5568
5567
5566
5565
5564
5558
5556
5546
5543
5541
5537
5533
5531
5526
5524
5519
5510
5509
5507
5505
5504
5503
5501
5497
5487
5480
5479
5475
5472
5469
5467
5457
5455
5453
5447
5440
5437
5431
5430
5429
5420
5413
5411
5395
5394
5392
5387
5381
5374
5358
5356
5345
5344
5343
5340
5338
5336
5335
5333
5332
5330
5329
5328
5327
5326
5325
5324
5323
5320
5314
5312
5311
5291
5278
5265
5259
5245
5241
5240
5237
5233
5228
5227
5219
5216
5215
5212
5206
5202
5198
5196
5191
5186
5163
5161
5154
5147
5143
5142
5139
5125
5105
5095
5094
5090
5086
5083
5081
5080
5078
5074
5073
5070
5069
5063
5050
5035
5012
5011
5002
4999
4993
4992
4991
4990
4980
4976
4971
4970
4949
4947
4944
4943
4942
4939
4938
4935
4934
4933
4931
4929
4926
4917
4915
4914
4913
4912
4911
4909
4893
4890
4886
4855
4850
4849
4848
4847
4843
4842
4838
4837
4831
4830
4820
4814
4810
4807
4793
4790
4784
4781
4780
4775
4771
4766
4764
4763
4760
4756
4754
4748
4744
4740
4735
4725
4712
4705
4688
4685
4684
4680
4674
4658
4656
4650
4649
4644
4636
4633
4632
4630
4628
4624
4622
4621
4619
4615
4614
4593
4592
4585
4578
4553
4549
4543
4539
4518
4514
4510
4506
4495
4493
4488
4486
4485
4477
4472
4463
4461
4456
4449
4440
4436
4431
4421
4416
4413
4409
4386
4380
4375
4362
4353
4342
4296
4284
4283
4282
4266
4260
4247
4237
4235
4216
4212
4201
4199
4197
4192
4174
4173
4168
4156
4141
4139
4133
4130
4122
4116
4115
4114
4101
4100
4098
4097
4091
4077
4076
4075
4070
4058
4055
4044
4041
4039
4037
4033
4030
4022
4021
4011
3998
3976
3973
3969
3964
3961
3957
3955
3950
3949
3947
3946
3932
3926
3925
3902
3899
3894
3885
3884
3878
3845
3840
3830
3828
3827
3824
3822
3815
3806
3778
3776
3767
3765
3759
3758
3752
3749
3748
3742
3739
3737
3728
3727
3723
3715
3712
3698
3696
3692
3686
3678
3677
3676
3675
3671
3657
3647
3639
3637
3634
3624
3616
3614
3611
3610
3604
3598
3561
3559
3547
3546
3544
3540
3538
3520
3519
3518
3503
3501
3496
3488
3485
3478
3476
3463
3455
3454
3448
3447
3446
3442
3440
3433
3423
3415
3407
3406
3397
3396
3393
3389
3385
3380
3373
3372
3371
3366
3365
3357
3354
3346
3345
3344
3339
3335
3334
3332
3331
3330
3324
3314
3307
3305
3295
3286
3283
3282
3280
3278
3277
3276
3275
3261
3259
3242
3229
3220
3219
3213
3202
3191
3185
3180
3177
3172
3168
3151
3134
3121
3120
3118
3117
3115
3111
3108
3106
3102
3100
3092
3090
3082
3081
3077
3071
3059
3055
3052
3045
3042
3039
3038
3037
3035
3033
3031
3030
3026
3025
3024
3019
3017
3016
3012
2997
2995
2993
2984
2972
2969
2968
2966
2955
2954
2950
2944
2915
2913
2898
2896
2895
2882
2871
2830
2818
2812
2803
2802
2801
2798
2797
2796
2794
2790
2789
2780
2765
2764
2762
2758
2756
2754
2753
2749
2733
2730
2728
2727
2726
2723
2720
2712
2708
2707
2703
2683
2681
2680
2662
2603
2580
2578
2577
2566
2562
2554
2551
2541
2536
2528
2519
2484
2482
2480
2478
2477
2472
2471
2468
2467
2466
2451
2450
2448
2446
2442
2441
2435
2431
2419
2406
2403
2396
2391
2377
2374
2368
2366
2365
2361
2355
2354
2347
2345
2337
2335
2333
2332
2328
2314
2313
2312
2310
2294
2277
2273
2268
2266
2265
2256
2247
2244
2236
2230
2218
2216
2214
2206
2202
2200
2196
2187
2182
2179
2170
2165
2164
2161
2160
2157
2153
2151
2148
2146
2141
2134
2132
2130
2126
2123
2120
2118
2099
2094
2088
2082
2078
2063
2061
2052
2051
2046
2040
2039
2022
2018
2017
2005
1990
1989
1988
1986
1983
1981
1969
1967
1935
1917
1908
1893
1892
1884
1868
1864
1809
1795
1794
1779
1775
1734
1732
1727
1725
1701
1688
1684
1678
1676
1663
1662
1646
1645
1639
1613
1609
1606
1583
1570
1539
1530
1493
1486
1480
1474
1464
1456
1433
1388
1383
1355
1354
1330
1329
1322
1318
1316
1183
1175
1145
1140
1132
1131
1130
1119
1110
1057
1054
1052
1051
1050
1048
1046
1018
1004
1001
999
996
992
991
985
978
971
957
948
945
944
938
937
936
896
892
887
807
803
802
801
795
785
784
774
769
768
763
757
753
750
712
702
681
679
653
598
564
546
535
511
510
460
403
402
378
359
338
323
311
305
286
285
281
264
255
248
247
244
243
242
227
187
180
176
175
137
127
119
86
72
19
6
46173707
46173365
45356256
45259140
44630173
44387838
44144418
44123551
44123300
42626470
29922397
25897919
25322992
25246105
25245454
25244968
25244760
25244584
25203316
25202509
25201841
25201417
25201178
25163992
24916886
24901740
24867852
24867844
24848689
24848419
24757945
23725045
23724822
22133593
21680724
21149973
21120559
21120111
20849107
20407245
20373952
20112027
20054915
17756950
17750985
16727450
16722119
16220164
16220018
16219893
16219676
16217605
16078962
15942892
15942827
15942715
15939859
15938964
15938963
15558498
15558489
15556483
15052414
15012407
14942883
14179013
12997926
12881581
12708735
12444381
12358497
12358480
12358355
12310947
12309460
12305761
12303038
12302171
12001014
11984829
11969567
11969465
11957712
11957499
11954369
11954184
11954041
11953994
11947701
11788398
11616712
11464420
11450633
11174599
10972974
10958914
10954115
10666340
10476437
10453145
10436340
10404739
10342051
10255083
10125426
10096344
10095005
10046567
10041070
9995070
9980241
9956178
9952220
9949848
9909202
9904788
9886273
9884251
9882105
9873952
9871419
9865808
9865515
9865442
9848818
9838675
9832912
9831415
9829523
9821569
9820591
9819927
9801803
9800191
9799453
9794358
9690109
9589475
9579578
9578005
9577986
9576789
9576787
9576089
9574101
9571083
9571081
9571037
9571004
9570757
9570638
9570438
9570290
9570071
9568628
9568617
9568614
9568512
9568409
9552079
9548902
9548796
9548602
9548567
9547215
9543443
7251185
7240495
7098638
7067843
7057995
7048634
7048632
7048523
7045767
6995002
6994162
6992071
6992061
6991996
6991995
6989215
6971260
6971075
6957610
6950143
6923516
6923347
6920223
6919000
6918612
6918540
6918365
6918296
6918327
6918178
6918155
6918092
6917994
6917926
6917909
6917907
6917871
6917864
6917857
6917803
6917771
6917757
6917715
6917674
6917655
6916249
6916040
6916019
6915944
6914273
6913994
6870646
6861563
6858240
6857447
6714002
6713928
6711250
6610292
6604881
6604728
6604200
6603820
6603757
6603696
6603693
6602336
6560210
6560168
6560146
6540831
6540478
6540461
6537492
6536972
6533629
6479523
6477151
6474640
6474110
6474106
6473881
6473755
6456014
6452730
6450813
6450546
6450501
6450313
6450300
6440982
6440895
6440579
6440556
6440555
6439133
6438401
6438390
6438389
6438385
6438384
6438383
6438381
6438379
6438378
6438366
6438354
6438353
6438341
6438330
6438327
6438144
6437877
6437872
6437850
6437849
6437841
6437838
6437836
6437388
6437379
6437373
6437368
6437358
6437076
6437068
6437067
6436640
6436637
6436588
6436393
6436291
6436289
6436285
6436265
6436247
6436233
6436223
6436159
6436140
6436122
6436013
6435894
6435810
6435808
6435801
6435415
6435207
6434870
6433351
6433205
6433194
6433155
6432460
6432008
6426740
6422124
6420207
6410758
6409633
6398762
6398761
6367922
6338045
6337614
6337211
6335986
6335948
6335903
6335412
6328657
6326976
6326658
6324661
6324636
6324617
6324616
6324613
6323491
6323289
6321413
6321412
6321411
6314395
6252910
6178111
6158261
6107844
6098188
6093163
6003770
5997029
5964719
5941457
5876571
5858445
5842000
5813717
5809667
5788723
5775429
5771516
5748733
5748152
5742832
5742673
5710148
5706758
5702744
5702698
5702472
5702269
5702160
5702153
5702063
5497186
5493381
5489013
5488522
5487888
5487681
5487427
5487301
5487262
5486971
5486828
5486827
5486715
5486688
5486685
5486198
5486190
5486182
5485222
5485198
5485192
5485187
5484731
5484727
5484725
5484402
5484354
5484223
5484207
5484131
5481173
5480230
5479847
5479539
5479537
5479530
5479529
5479527
5479525
5479494
5477380
5476534
5475158
5474737
5473908
5473482
5473445
5472495
5469318
5467732
5464467
5464343
5464334
5464190
5464119
5464105
5464102
5464096
5464076
5463984
5463943
5463137
5462814
5462501
5462337
5462328
5462314
5460765
5460323
5460316
5460310
5460308
5460292
5460037
5459896
5459882
5459319
5459318
5458746
5458428
5458385
5458181
5447130
5420805
5420804
5404584
5388997
5388987
5388962
5388959
5386447
5386397
5385314
5380858
5378630
5377801
5377791
5377784
5377753
5376733
5372683
5371562
5370221
5370169
5365247
5362502
5362449
5362440
5362422
5362417
5362391
5362372
5362259
5362148
5362129
5362124
5362119
5362116
5362114
5362065
5362033
5362032
5361881
5361871
5361514
5361486
5361323
5361202
5361092
5360959
5360877
5360852
5360807
5360697
5360696
5360515
5360001
5359974
5359674
5359485
5359476
5359421
5359405
5359375
5359371
5359363
5359273
5359272
5359271
5358902
5357439
5356911
5356512
5356114
5355863
5354391
5353980
5353940
5353894
5353883
5353853
5353833
5353830
5353800
5353792
5353788
5353758
5353694
5353691
5353682
5353622
5353609
5353562
5353472
5353370
5352624
5352062
5351805
5351619
5351360
5351344
5351322
5351212
5351204
5351169
5351166
5351154
5337997
5329102
5329098
5328803
5328779
5328552
5326760
5326397
5324346
5324289
5324288
5323714
5323510
5318517
5318433
5318432
5317750
5312154
5312153
5312138
5312122
5311507
5311505
5311501
5311493
5311452
5311447
5311412
5311403
5311360
5311356
5311345
5311334
5311309
5311304
5311271
5311261
5311243
5311225
5311223
5311221
5311217
5311211
5311200
5311189
5311108
5311103
5311102
5311101
5311100
5311081
5311080
5311071
5311070
5311068
5311067
5311066
5311064
5311063
5311056
5311053
5311051
5311044
5311037
5311033
5311027
5311023
5311018
5311017
5310999
5310993
5310979
5310955
5289501
5289124
5288826
5288818
5288811
5288783
5288703
5288670
5288519
5288451
5288446
5288382
5288227
5288209
5288149
5287992
5287969
5287620
5284633
5284627
5284613
5284607
5284604
5284603
5284599
5284598
5284596
5284595
5284594
5284592
5284585
5284583
5284570
5284569
5284566
5284553
5284550
5284549
5284543
5284538
5284537
5284533
5284528
5284525
5284519
5284515
5284514
5284513
5284506
5284476
5284474
5284462
5284454
5284447
5284442
5284381
5284371
5284365
5284344
5284340
5284338
5283748
5283740
5283735
5283734
5283731
5283711
5283710
5283387
5283312
5283213
5283064
5283060
5283055
5282838
5282519
5282493
5282452
5282443
5282440
5282430
5282426
5282411
5282380
5282379
5282375
5282367
5282347
5282330
5282263
5282253
5282242
5282237
5282230
5282226
5282219
5282204
5282199
5282197
5282194
5282192
5282190
5282182
5282181
5282179
5282168
5282164
5282054
5282044
5281929
5281912
5281885
5281881
5281878
5281875
5281847
5281828
5281825
5281807
5281800
5281794
5281792
5281758
5281756
5281751
5281743
5281733
5281708
5281707
5281670
5281616
5281605
5281576
5281571
5281565
5281544
5281522
5281515
5281437
5281416
5281411
5281404
5281394
5281235
5281232
5281227
5281166
5281107
5281106
5281081
5281078
5281075
5281071
5281054
5281051
5281040
5281037
5281035
5281034
5281021
5281011
5281009
5281006
5280985
5280980
5280972
5280963
5280962
5280961
5280953
5280951
5280915
5280914
5280906
5280896
5280889
5280885
5280884
5280795
5280793
5280723
5280707
5280489
5280453
5280452
5280436
5280411
5280382
5280378
5280374
5280373
5280363
5280360
5280352
5280346
5280343
5270465
5256168
5251503
5111791
5044011
4990817
4683873
4659569
4409936
4369359
4329331
4306515
4294647
4241719
4228010
4123009
4048638
3946848
3899541
3721046
3713609
3609161
3497012
3272524
3246710
3246373
3246323
3086677
3086673
3086671
3086547
3086546
3086401
3086156
3084099
3083544
3082402
3081298
3080926
3078519
3072821
3070748
3062316
3052776
3038484
3037981
3037918
3037705
3037209
3037206
3037043
3037032
3036246
3035905
3035817
3035414
3035447
3035443
3035442
3035433
3035016
3035005
3034829
3034816
3034808
3034760
3034756
3034753
3034034
3033968
3033980
3033985
3033988
3034023
3034012
3034011
3033963
3033867
3033860
3033825
3033818
3033769
3033767
3033637
3033538
3033151
3033053
3032915
3032910
3032792
3032791
3032771
3032615
3032604
3032576
3032557
3032325
3032303
3025961
3025899
3012003
3006531
3005573
3005532
3001858
3001662
3001386
3001055
3001028
3001009
3000824
3000671
3000540
3000469
3000322
3000237
3000226
2999413
2762650
2761171
2735434
2733526
2724387
2724354
2724189
2723790
2723789
2723631
2723601
1770675
1712095
1712094
1712093
1550787
1549163
1549120
1549040
1549035
1549008
1549007
1549000
1548994
1548992
1548972
1548955
1548953
1548943
1548900
1547484
2060890
1349907
1269845
1201549
969516
969472
941651
941650
941361
908828
854498
854023
854019
791813
786655
736366
736282
721860
720895
720071
719727
712316
708857
702695
697993
